# Supplementary material for: c-Myc Alters Substrate Utilization and O-GlcNAc Protein Posttranslational Modifications without Altering Cardiac Function during Early Aortic Constriction
Source: PLoS One. 2015 Aug 12;10(8):e0135262. doi: 10.1371/journal.pone.0135262 (PMC4534195; doi:10.1371/journal.pone.0135262)
Supplement: S2 Table — The O-GlcNAc western blot and total protein quantification pictures are shown in manuscript Fig 4. (XLSX) [file pone.0135262.s002.xlsx]

## Sheet: Sheet1
S2 Table. Individual O-GlcNAc western blot quantification values. The O-GlcNAc immunoblot and total protein quantification picutures are shown in manuscript figure 4.
Sham
Sample	O-GlcNac intensity	Total protein intensity	O-GlcNAc/total protein
551	146.807	50.2221	2.92315
535	193	62.8243	3.07207
599	196.664	56.0644	3.50781
AVE	178.824	56.3703	3.16768
STDEV	27.7877	6.30663	0.30383
SEM	16.0432	3.64113	0.175417
Cont-TAC
Sample	O-GlcNac intensity	Total protein intensity	O-GlcNAc/total protein
585	332.914	48.7526	6.82865
588	344.986	54.2365	6.36077
536	284.986	55.3189	5.15169
473	298.57	65.154	4.58253
420	286.9	66.3511	4.32396
AVE	309.671	57.9626	5.44952
STDEV	27.5612	7.54621	1.09996
SEM	12.3258	3.37477	0.491916
MycKO-TAC
Sample	O-GlcNac intensity	Total protein intensity	O-GlcNAc/total protein
583	271.861	69.6701	3.90211
529	280.685	76.5518	3.6666
581	229.846	64.5518	3.56065
584	208.119	60.9461	3.4148
532	238.147	68.3726	3.48308
AVE	245.732	68.0185	3.60545
STDEV	30.1208	5.86743	0.190445
SEM	13.4704	2.624	0.0851695
